# Supplementary material for: Vitamin D-binding protein in cervicovaginal fluid as a non-invasive predictor of intra-amniotic infection and impending preterm delivery in women with preterm labor or preterm premature rupture of membranes
Source: PLoS One. 2018 Jun 7;13(6):e0198842. doi: 10.1371/journal.pone.0198842 (PMC5991674; doi:10.1371/journal.pone.0198842)
Supplement: S4 File — VDBP levels in AF were undetected at a 10- fold, 100- fold, and 500-fold dilution, but were detected at 5000-fold dilution. (XLSX) [file pone.0198842.s004.xlsx]

## Sheet: Plate 1 - Sheet1
Software Version	3.02.1
Experiment File Path:	C:\Users\SNUH\Desktop\DATA\산부인과\김유미\20180105 VDBP-PPROM, PTL AF dilutin test.xpt
Protocol File Path:
Plate Number	Plate 1
Date	2018-01-05
Time	오후 4:40:22
Reader Type:	Epoch 2
Reader Serial Number:	1701102
Reading Type	Reader
Procedure Details
Plate Type	96 WELL PLATE
Eject plate on completion
Read	Absorbance Endpoint
	Full Plate
	Wavelengths: 450
	Read Speed: Normal, Delay: 100 msec, Measurements/Data Point: 8
Set Temperature	Incubator off
Shake	Linear: 0:05 (MM:SS)
	Frequency: 567 cpm (3 mm)
Layout
		1	2	3	4	5	6	7	8	9	10	11	12
	A	STD1	STD1	SPL1	SPL9	SPL17	SPL25	SPL33						Well ID
		10000	10000	10	10	10	10	10						Conc/Dil
				PPROM AF-2415-KS	PPROM AF-2371-KY	PPROM AF-2358-AJ	PTL AF-2376-GS	PTL AF-2283-KY						Name
	B	STD2	STD2	SPL2	SPL10	SPL18	SPL26	SPL34						Well ID
		5000	5000	100	100	100	100	100						Conc/Dil
				PPROM AF-2415-KS	PPROM AF-2371-KY	PPROM AF-2358-AJ	PTL AF-2376-GS	PTL AF-2283-KY						Name
	C	STD3	STD3	SPL3	SPL11	SPL19	SPL27	SPL35						Well ID
		2500	2500	500	500	500	500	500						Conc/Dil
				PPROM AF-2415-KS	PPROM AF-2371-KY	PPROM AF-2358-AJ	PTL AF-2376-GS	PTL AF-2283-KY						Name
	D	STD4	STD4	SPL4	SPL12	SPL20	SPL28	SPL36						Well ID
		1250	1250	5000	5000	5000	5000	5000						Conc/Dil
				PPROM AF-2415-KS	PPROM AF-2371-KY	PPROM AF-2358-AJ	PTL AF-2376-GS	PTL AF-2283-KY						Name
	E	STD5	STD5	SPL5	SPL13	SPL21	SPL29	SPL37						Well ID
		625	625	10	10	10	10	10						Conc/Dil
				PPROM AF-2315-KJ	PPROM AF-2361-KC	PTL AF-2387-KB	PTL AF-2360-MM	PTL AF-2188-JS						Name
	F	STD6	STD6	SPL6	SPL14	SPL22	SPL30	SPL38						Well ID
		312.5	312.5	100	100	100	100	100						Conc/Dil
				PPROM AF-2315-KJ	PPROM AF-2361-KC	PTL AF-2387-KB	PTL AF-2360-MM	PTL AF-2188-JS						Name
	G	STD7	STD7	SPL7	SPL15	SPL23	SPL31	SPL39						Well ID
		156.25	156.25	500	500	500	500	500						Conc/Dil
				PPROM AF-2315-KJ	PPROM AF-2361-KC	PTL AF-2387-KB	PTL AF-2360-MM	PTL AF-2188-JS						Name
	H	BLK	BLK	SPL8	SPL16	SPL24	SPL32	SPL40						Well ID
				5000	5000	5000	5000	5000						Conc/Dil
				PPROM AF-2315-KJ	PPROM AF-2361-KC	PTL AF-2387-KB	PTL AF-2360-MM	PTL AF-2188-JS						Name
450
Actual Temperature:	23.3
		1	2	3	4	5	6	7	8	9	10	11	12
	A	3.475	3.535	OVRFLW	OVRFLW	OVRFLW	OVRFLW	OVRFLW						450
	B	2.801	2.721	OVRFLW	OVRFLW	OVRFLW	OVRFLW	OVRFLW						450
	C	1.732	1.749	OVRFLW	3.931	OVRFLW	OVRFLW	3.975						450
	D	0.951	0.955	2.885	2.104	2.376	2.57	2.473						450
	E	0.512	0.581	OVRFLW	OVRFLW	OVRFLW	OVRFLW	3.994						450
	F	0.33	0.34	OVRFLW	OVRFLW	OVRFLW	OVRFLW	3.995						450
	G	0.255	0.253	3.894	3.994	OVRFLW	OVRFLW	3.917						450
	H	0.211	0.21	1.857	2.183	2.69	2.571	2.787						450
Blank 450
		1	2	3	4	5	6	7	8	9	10	11	12
	A	3.265	3.324	?????	?????	?????	?????	?????						Blank 450
	B	2.591	2.511	?????	?????	?????	?????	?????						Blank 450
	C	1.521	1.539	?????	3.721	?????	?????	3.764						Blank 450
	D	0.741	0.745	2.675	1.893	2.166	2.359	2.263						Blank 450
	E	0.301	0.37	?????	?????	?????	?????	3.783						Blank 450
	F	0.12	0.129	?????	?????	?????	?????	3.784						Blank 450
	G	0.045	0.043	3.683	3.784	?????	?????	3.707						Blank 450
	H	0.001	-0.001	1.647	1.972	2.48	2.361	2.576						Blank 450
VDBP StdCurve
VDBP StdCurve Fitting Results
	Curve Name	Curve Formula	A	B	C	D	R2	Fit F Prob
	VDBP StdCurve	Y = (A-D)/(1+(X/C)^B) + D	0.0133	1.47	3420	3.98	1	?????
VDBP[Concentration]
		1	2	3	4	5	6	7	8	9	10	11	12
	A	9588.46	10294.9	?????	?????	?????	?????	?????						VDBP[Concentration]
	B	5212.18	4910.83	?????	?????	?????	?????	?????						VDBP[Concentration]
	C	2457.28	2487.94	?????	>10492.188	?????	?????	>10492.188						VDBP[Concentration]
	D	1241.52	1247.2	5557.73	3190.79	3846.52	4402.74	4113.67						VDBP[Concentration]
	E	607.337	711.595	?????	?????	?????	?????	>10492.188						VDBP[Concentration]
	F	298.927	317.128	?????	?????	?????	?????	>10492.188						VDBP[Concentration]
	G	128.961	123.008	>10492.188	>10492.188	?????	?????	>10492.188						VDBP[Concentration]
	H	<0.000	<0.000	2687.82	3367.99	4800.72	4407.11	5154.56						VDBP[Concentration]
[Concentration] x Dil
		1	2	3	4	5	6	7	8	9	10	11	12
	A			?????	?????	?????	?????	?????						[Concentration] x Dil
	B			?????	?????	?????	?????	?????						[Concentration] x Dil
	C			?????	>5246093.750	?????	?????	>5246093.750						[Concentration] x Dil
	D			2.77886e+07	1.5954e+07	1.92326e+07	2.20137e+07	2.05684e+07						[Concentration] x Dil
	E			?????	?????	?????	?????	>104921.875						[Concentration] x Dil
	F			?????	?????	?????	?????	>1049218.750						[Concentration] x Dil
	G			>5246093.750	>5246093.750	?????	?????	>5246093.750						[Concentration] x Dil
	H			1.34391e+07	1.68399e+07	2.40036e+07	2.20356e+07	2.57728e+07						[Concentration] x Dil
정리
Name	Well	Conc/Dil	Blank 450	VDBP[Concentration]	[Concentration] x Dil	Count	Mean	Std Dev	CV (%)
	H1		0.001	<0.000		0	?????	?????	?????
	H2		-0.001	<0.000
PPROM AF-2415-KS	A3	10	?????	?????	?????	0	?????	?????	?????
PPROM AF-2415-KS	B3	100	?????	?????	?????	0	?????	?????	?????
PPROM AF-2415-KS	C3	500	?????	?????	?????	0	?????	?????	?????
PPROM AF-2415-KS	D3	5000	2.675	5557.73	2.77886e+07	1	2.77886e+07	?????	?????
PPROM AF-2315-KJ	E3	10	?????	?????	?????	0	?????	?????	?????
PPROM AF-2315-KJ	F3	100	?????	?????	?????	0	?????	?????	?????
PPROM AF-2315-KJ	G3	500	3.683	>10492.188	>5246093.750	0	?????	?????	?????
PPROM AF-2315-KJ	H3	5000	1.647	2687.82	1.34391e+07	1	1.34391e+07	?????	?????
PPROM AF-2371-KY	A4	10	?????	?????	?????	0	?????	?????	?????
PPROM AF-2371-KY	B4	100	?????	?????	?????	0	?????	?????	?????
PPROM AF-2371-KY	C4	500	3.721	>10492.188	>5246093.750	0	?????	?????	?????
PPROM AF-2371-KY	D4	5000	1.893	3190.79	1.5954e+07	1	1.5954e+07	?????	?????
PPROM AF-2361-KC	E4	10	?????	?????	?????	0	?????	?????	?????
PPROM AF-2361-KC	F4	100	?????	?????	?????	0	?????	?????	?????
PPROM AF-2361-KC	G4	500	3.784	>10492.188	>5246093.750	0	?????	?????	?????
PPROM AF-2361-KC	H4	5000	1.972	3367.99	1.68399e+07	1	1.68399e+07	?????	?????
PPROM AF-2358-AJ	A5	10	?????	?????	?????	0	?????	?????	?????
PPROM AF-2358-AJ	B5	100	?????	?????	?????	0	?????	?????	?????
PPROM AF-2358-AJ	C5	500	?????	?????	?????	0	?????	?????	?????
PPROM AF-2358-AJ	D5	5000	2.166	3846.52	1.92326e+07	1	1.92326e+07	?????	?????
PTL AF-2387-KB	E5	10	?????	?????	?????	0	?????	?????	?????
PTL AF-2387-KB	F5	100	?????	?????	?????	0	?????	?????	?????
PTL AF-2387-KB	G5	500	?????	?????	?????	0	?????	?????	?????
PTL AF-2387-KB	H5	5000	2.48	4800.72	2.40036e+07	1	2.40036e+07	?????	?????
PTL AF-2376-GS	A6	10	?????	?????	?????	0	?????	?????	?????
PTL AF-2376-GS	B6	100	?????	?????	?????	0	?????	?????	?????
PTL AF-2376-GS	C6	500	?????	?????	?????	0	?????	?????	?????
PTL AF-2376-GS	D6	5000	2.359	4402.74	2.20137e+07	1	2.20137e+07	?????	?????
PTL AF-2360-MM	E6	10	?????	?????	?????	0	?????	?????	?????
PTL AF-2360-MM	F6	100	?????	?????	?????	0	?????	?????	?????
PTL AF-2360-MM	G6	500	?????	?????	?????	0	?????	?????	?????
PTL AF-2360-MM	H6	5000	2.361	4407.11	2.20356e+07	1	2.20356e+07	?????	?????
PTL AF-2283-KY	A7	10	?????	?????	?????	0	?????	?????	?????
PTL AF-2283-KY	B7	100	?????	?????	?????	0	?????	?????	?????
PTL AF-2283-KY	C7	500	3.764	>10492.188	>5246093.750	0	?????	?????	?????
PTL AF-2283-KY	D7	5000	2.263	4113.67	2.05684e+07	1	2.05684e+07	?????	?????
PTL AF-2188-JS	E7	10	3.783	>10492.188	>104921.875	0	?????	?????	?????
PTL AF-2188-JS	F7	100	3.784	>10492.188	>1049218.750	0	?????	?????	?????
PTL AF-2188-JS	G7	500	3.707	>10492.188	>5246093.750	0	?????	?????	?????
PTL AF-2188-JS	H7	5000	2.576	5154.56	2.57728e+07	1	2.57728e+07	?????	?????
STD1	A1	10000	3.265	9588.46		2	9941.69	499.552	5.025
	A2	10000	3.324	10294.9
STD2	B1	5000	2.591	5212.18		2	5061.51	213.085	4.21
	B2	5000	2.511	4910.83
STD3	C1	2500	1.521	2457.28		2	2472.61	21.679	0.877
	C2	2500	1.539	2487.94
STD4	D1	1250	0.741	1241.52		2	1244.36	4.016	0.323
	D2	1250	0.745	1247.2
STD5	E1	625	0.301	607.337		2	659.466	73.721	11.179
	E2	625	0.37	711.595
STD6	F1	312.5	0.12	298.927		2	308.027	12.87	4.178
	F2	312.5	0.129	317.128
STD7	G1	156.25	0.045	128.961		2	125.985	4.209	3.341
	G2	156.25	0.043	123.008
